# Supplementary material for: Cost-effectiveness of the rural lifestyle eating and activity program (Rural LEAP)
Source: PLoS One. 2025 Jul 16;20(7):e0326383. doi: 10.1371/journal.pone.0326383 (PMC12266460; doi:10.1371/journal.pone.0326383)
Supplement: S1 File — (XLSX) [file pone.0326383.s002.xlsx]

## Sheet: Manuscript data
E-mail intervention transition frequencies						Individual intervention transition frequencies
Transition	At 4 months	At 10 months	At 16 months	At 22 months		Transition	At 4 months	At 10 months	At 16 months	At 22 months
Baseline to Baseline	37	23	47	73		Baseline to Baseline	3	2	10	13
Baseline to Some weight loss	70	11	2	9		Baseline to Some weight loss	85	0	1	3
Baseline to Target weight loss	46	3	0	1		Baseline to Target weight loss	61	1	0	1
Some weight loss to Baseline	0	25	28	21		Some weight loss to Baseline	0	9	5	16
Some weight loss to Some weight loss	0	31	21	12		Some weight loss to Some weight loss	0	51	48	45
Some weight loss to Target weight loss	0	14	0	2		Some weight loss to Target weight loss	0	25	2	4
Target weight loss to Baseline	0	1	8	3		Target weight loss to Baseline	0	0	2	0
Target weight loss to Some weight loss	0	7	12	9		Target weight loss to Some weight loss	0	4	16	17
Target weight loss to Target weight loss	0	38	35	23		Target weight loss to Target weight loss	0	57	65	50
Total	153	153	153	153		Total	149	149	149	149

## Sheet: Death transition
per 100,000	Males	Females		Intervention demographics
All ages*	911.7	829		82.7 percent are women
Under 1 year**	603.3	500.4		Average age	55.4
1-4	25.3	21.2
5-14	15.2	11.5
15-24	99.7	38.4
25-34	177	78.9
35-44	257	141.6
45-54	490	297.3
55-64	1111.9	669.8
65-74	2178.6	1402
75-84	5074.1	3710.9
85 and over	14229.6	12666.1

## Sheet: Estimated distributions
	Health Thermometer				SF-36
	Distribution	Mean	Standard Deviation		Distribution	Mean	Standard Deviation
Baseline	Normal	71.04	1.48		Normal	70.17	1.54
Some weight loss	Normal	72.91	2.22		Normal	72.49	2.13
Target weight loss	Normal	83.07	1.15		Normal	79.82	1.38
	Monthly Prescription Expense					Monthly Medical Expense
	Distribution	a	b	P($0 expenses)		Distribution	a	b	P($0 expenses)
Baseline	Gamma	1.2704	42.9709	0.1875		Gamma	1.0741	77.676	0.2986
Some weight loss	Gamma	1.2204	51.2367	0.3218		Gamma	1.9477	29.1104	0.3908
Target weight loss	Gamma	1.1483	39.1225	0.2195		Normal	1.7202	37.7203	0.3333
